# Supplementary material for: Outcomes of drug provocation tests in children with chronic complications and comorbidities: Case series
Source: J Allergy Clin Immunol Glob. 2025 Feb 3;4(2):100436. doi: 10.1016/j.jacig.2025.100436 (PMC11909742; doi:10.1016/j.jacig.2025.100436)
Supplement: Supplementary Table E1 [file mmc1.xlsx]

## Sheet: Table2
Table S1. The detailed results of individual cases receiving DPTs
patients number	Age	Sex	Underlying conditions	Ventilator support	Tube feeding	suspicious drugs	Immediate reactions	Non-immediate	The first reaction	Anaphy-laxis	SPT	IDT	DLST		DPT
													DLST, days after the fist episode	DLST Result	Drug provocation	venous access	The number of days from the first reaction	Route(1=oral/	Dosing	Reactions
																		2=intravenous/
																		3=others)
1	11	M	Severe neonatal asphyxia, Hypoxic ischemic encephalopathy	+	+	Sulbactam/Ampicillin	+	-	Erythema	+	-	-			Cefmetazole	+	908	2	1-5-15-30-49% (30m intervals) 40mg/kg (MSUD†)	-
						Cefazolin			hypotension		-	+
						Cefmetazole					-	-			Cefotaxime	+	937	2	1-5-15-30-49% (30m intervals) 40mg/kg (MSUD)	-
						Cefotaxime					-	-
2	15	M	Diffuse panbronchiolitis	-	-	Cefotaxime	-	+	Erythema	-	-	-	58	-	Cefotaxime	+	145	2	25-50-100-100% (3 times daily for 4 days) 2000mg (MSUD)	-
						Ceftriaxone					-	-		-	Ceftriaxone	+	138	2	25-50-100-100% (once daily for 4 days) 2000mg (MSUD)	-
3	2	F	ALL†, Pulmonary aspergillosis	-	-	Micafungin	-	+	Erythema	-	-				Voriconazole	+	32	1	20-100% (4hr intervals), 100% (2 times daily for 3days) 7.3mg/kg (MSUD)	-
						Voriconazole					-
4	13	M	Hepatic fibrosis, Liver transplantation	-	-	Ampicillin	-	+	fever	-	-	-	2726	-	Ampicillin	+	2727	2	10-100% (4hr intervals), 100% (2 times daily for 2days) 2000mg(MSUD)	-
						Tazobactam/					-	-		+
						Piperacillin
5	16	F	Brain tumor	-	-	Gadobutrol	+	-	Erythema	-	-	-			Gadoteridol	+	538	2	1-10-89% (40m intervals) 10ml (MSUD)	Erythema urticaria
						Gadoteridol			urticaria		-	-
						Meglumine- gadoterate					-	-
6	3	M	Citrullinemia type I, Liver transplantation	-	-	Ampicillin	NA§	NA	Erythema	-	-	-	110	-	Ampicillin	+	683	2	7-93% (30m intervals),100-100% (4hr intervals 2 time daily) 47mg/kg (MSUD)	-
									itchiness
7	13	M	Brain tumor, Cataract	-	-	Gadobutrol	+	-	Erythema	-	-	-			Gadobutrol	+	307	2	10-25% (1hr intervals、slow IV)4ml (MSUD)	Erythema
									Urticaria											Urticaria
									itchiness											itchiness
8	16	F	Wilson disease, Liver transplantation	-	-	Levofloxacin	+	-	Erythema	-	-		58	-	Levofloxacin	+	244	1	10-40-50% (30m intervals) 750mg (MSUD)	-
						Metronidazole					-			-
															Metronidazole	+	245	1	10-40-50% (30m intervals) 500mg (MSUD)	-
9	2	M	Mitochondrial hepatopathy, Liver transplantation	-	-	Ampicillin	-	+	Erythema	-	-	-	47	-	Ampicillin	+	156	2	46-100% (5hr intervals) 100% (once daily for 3 days)65mg/kg (MSUD)	-
						Sulbactam/Ampicillin					-	-		+
															Sulbactam/	+	162	2	40-100% (5hr intervals)100% (once daily for 3 days) 75mg/kg (MSUD)	-
															Ampicillin
10	18	F	Vaginal atresia, Severe conjunctivitis	-	-	Lidocaine	+	-	Urticaria	+	-	-			Lidocaine	+	3100	3	1ml (subcutaneous injection)	-
									Hypotension
11	5	F	Centronuclear myopathy, Chronic respiratory failure	+	-	Cefotaxime	+	-	Erythema	-	-	-			Cefotaxime	+	1566	2	1-9-90% (DIV 30m with 10m intervals)	-
									urticaria										50mg/kg (MSUD)
12	11	M	Central hypothyroidism	-	-	Lidocaine	+	-	Erythema	-	-	-	47	-	Lidocaine	-	47	3	0.02ml (100-fold dilution subcutaneous injection)	-
									itchiness
13	4	F	Biliary atresia, Liver transplantation, ASD¶	-	-	Ampicillin	+	-	wheezing	-	-	-			Ampicillin	+	1294	2	0.1-1-10-100% (20m intervals) 10mg/kg(MSUD)	-
						Cefazolin					-	-			Cefazolin	+	1293	2	0.1-1-10-100% (20m intervals) 33mg/kg(MSUD)	-
14	13	F	Lymphangiomatosis	-	-	Vancomycin	-	+	Erythema	-	-	-	294	-	Vancomycin	+	508	2	20,100,100% (once daily for 3 days) 500mg(MSUD)	Redman syndrome
						Cefotaxime			itchiness		-	-	12	+	Cefotaxime	+	515	2	20,100% (once daily for 2 days) 1000mg(MSUD)	Erythema, itchiness
†ALL: Acute lymphoblastic leukemia, ‡MSUD:the maximum single unit dose, §NA:Not Applicable, ¶ASD: Atrial septal defect
